# Supplementary material for: An Integrated Approach for Finding Overlooked Genes in Shigella
Source: PLoS One. 2011 Apr 5;6(4):e18509. doi: 10.1371/journal.pone.0018509 (PMC3071730; doi:10.1371/journal.pone.0018509)
Supplement: Table S1 — Summary of confirmed sRNAs in Chromosome and virulence plasmid of Shigella flexneri (XLS) [file pone.0018509.s001.xls]

## Sheet: Sheet1
Table S1 Summary of confirmed sRNAs in Chromosome and virulence plasmid of Shigella flexneria
sRNA genes	Synonyms	Adjacent genes	Strandb	5’ end	3’end	Methodc	Rho independent terminator	Hfq-binding
tpke11		dnaK/dnaJ	→→→	14079	14167	C/R/M	Y	-
sokC		dnaJ/nhaA	→→→	15602	15656	C/R/M	Y	-
sroA	tpe79	tbpA/yabN	←←←	73450	73358	C/R/M	-	-
sgrS	ryaA	yanN/yabM	←→→	75209	75435	C/R/M	Y	Y
tff	t44	rnaP/rpsB	←→→	180656	180791	C/R/M	-	-
sraA	psrA3	clpX/lon	→←→	393884	393828	C/R	Y	-
ffs	SRP bact	ybaZ/ybaA	←→→	412979	413092	C	-	-
sroB	rybC	ybaK/ybaP	←→←	443625	443708	C/R	Y	Y
sroC		ybeJ/gltJ	→→→	663677	663839	C/R	Y	-
rybA		ybiP/SF0767	←←→	797101	797013	C/M	-	-
rybB		SF0799/SF0800	→←←	833471	833393	C/R	Y	Y
sraB	psrD	yceF/yceD	←→→	1134306	1134474	C/R/M	Y	-
rdlB		kdsA/chaA	→→←	1266205	1266270	C/R/M	Y	-
isrK		SF1355/SF1356	→→→	1400818	1400894	C/M	-	Y
dicF		SF1380/SF1381	←←→	1419782	1419733	C	-	Y
sroD		fadD/rnd	→→→	1462186	1462271	C/R	Y	-
STnc560		SF1559/ydeF	→→←	1592783	1592995	C/R	-	Y
rydB		ydiC/SF1715	←←←	1747695	1747628	C/R/M	Y	-
rprA		SF1718/SF1719	→→→	1753287	1753391	C/R	Y	Y
rydC		ydcA/cybB	←→←	1830426	1830489	C/R	Y	Y
micC	IS063, tke8	ydC/RK?SF1823	→←→	1861074	1860966	C/R	Y	Y
IS061		SF1834/ogt	→→→	1874491	1874648	C	Y	-
ryeA	sraC, IS091	SF1849/SF1850	→→←	1886937	1887186	C/R/M	Y	-
ryeB		SF1849/SF1850	→←←	1887156	1887036	C/R	Y	Y
IS092		SF1949/SF1950	→←→	1984283	1984124	C/R/M	Y	-
dsrA		SF1998/SF1999	→←→	2025180	2025094	C/R/M	Y	Y
ryeE	cyaR	yegQ/SF2147	→→←	2173894	2173979	C/R	Y	Y
micF		ompC/ yojN	←→→	2334488	2334579	C/R/M	Y	Y
tpke70		ddg/SF2445	→→←	2499246	2499681	C/M	-	-
sroE		hisS/gcpE	←←←	2630138	2630047	C/R/M	Y	-
IS128		sseA/sseB	→→←	2638668	2638876	C/R	Y	-
ryfA	tp1	sseA/sseB	→→←	2639008	2639287	C/R/M	Y	-
sroF	tke1, glmY	yfhK/ purL	←←←	2676211	2676063	C/R/M	Y	-
ryfB		yfhL /acpS	→←←	2697593	2697175	C/R/M	-	-
ryfC		yfhL /acpS	→→←	2697736	2697812	C	Y	-
ryfD		yfiH/ clpB	→→→	2731414	2731556	C/M	-	-
ssrA		smpB/SF2680	→→→	2754038	2754493	C/R/M	-	-
sraD	micA	ygaG/gshA	←→←	2788699	2788773	C/R	Y	-
csrB		SF2805/syd	←←←	2883524	2883156	C/R/M	Y	-
gcvB	IS145	gcvA/SF2823	←→←	2903131	2903243	C/R/M	Y	-
rygA	sraE, omrA	aas/galR	←←→	2936549	2936462	C/R/M	Y	Y
rygB	omrB	aas/galR	←←→	2936746	2936671	C/R/M	Y	Y
ssrS		ygfE/ygfA	→→→	2989897	2990080	C/R/M	-	-
rygC	t27, QUAD1c	ygfA/serA	→→←	2990729	2990879	C/R	Y	-
rygC	t27, QUAD1c	ygfA/serA	→→←	2991121	2991271	C/R	Y	-
IS102		sap/SF2991	→→→	3087246	3087451	C	Y	-
sroG		ribB/SF3082	←←→	3177853	3177705	C/R/M	-	-
rygD	C0730,QUAD2d, tp8	SF3091/SF3092	→←→	3183649	3183500	C/R/M	Y	-
rygD	C0730, QUAD2d, tp8	SF3091/SF3092	→←→	3184024	3183876	C/R/M	Y	-
rygE	QUAD1e	SF3092/rfaE	→←←	3184400	3184251	C/M	Y	-
sraF	psrN,tpk1, IS160	ygjR/ygjT	→→→	3228612	3228799	C/R/M	Y	-
sraG	psrO	pnp/rpsO	←→←	3303432	3303605	C/R	Y	-
ryhA	sraH	yhbL/arcB	←→←	3342744	3342851	C/R/M	Y	Y
ryhB	sraI, IS176	yhhX/yhhY	←←→	3553664	3553571	C/R/M	Y	Y
rdlD		SF3573/yhjV	←→→	3671199	3671262	C/R/M	Y	-
gadY	IS183	yhiX/yhiW	→←→	3698247	3698137	C/M	Y	Y
ryiA	sraJ, glmZ	SF3873/hemY	←→←	3994763	3994934	C/R/M	Y	Y
spf		polA/yihA	→→←	4062588	4062696	C/R/M	Y	Y
csrC	sraK,ryiB, IS198, tpk2	yihA/yihI	←→→	4063725	4063969	C/R/M	Y	-
oxyS		insB/oxyR	→←→	4178416	4178307	C/R	Y	Y
P26		rplL/rpoB	→→→	4200684	4200745	C/R/M	Y	-
ryjA	sraL	soxR/yjcD	→←→	4288656	4288537	C/R/M	Y	-
symR	ryjC	SF4363/SF4364	←→←	4534437	4534486	C	-	-
rnaGd		virA/virG	←←→	149625	149176	C/R/M	-	-
aAs documented by Northern analysis are listed as confirmed.
bThe middle arrow represents the sRNA gene, while the flanking arrows indicate the orientation of the adjacent genes, respectively. Genes present on the strand given in the S. flexneri strain 301 genome database are indicated by (→), and genes present on the complementary strand are indicated by (←).
csRNAs were predicted based on different methods. C, conservation; R, RNAz prediction; M, tiling array hybridization.
d rnaG is encoded in virulence plasmid.
