# Supplementary material for: An Integrated Approach for Finding Overlooked Genes in Shigella
Source: PLoS One. 2011 Apr 5;6(4):e18509. doi: 10.1371/journal.pone.0018509 (PMC3071730; doi:10.1371/journal.pone.0018509)
Supplement: Table S2 — List of regions (including known sRNAs) which were identified as containing possible sRNAs genes in chromosome and VP (XLS) [file pone.0018509.s002.xls]

## Sheet: Sheet1
Table S2 List of regions (including known sRNAs) which were identified as containing possible sRNAs genes in chromosome and VP
Chromosome
ID	Region	Strand	Terminator	RT – PCR result
nc0009	12008 –12128	+		Y
nc0010/tpke11	14079 –14167	+	14141	—
nc0011/sokC	15602 –15656	+	15650	—
nc0015	20061 – 20181	—		N
nc0030	68053 –68173	+		Y
nc0032/sroA	73358 –73450	—		—
nc0033/sgrS	75209 –75435	+	75427	Y
nc0046	125855 –125975	+		—
nc0057	152423 – 152543	—		Y
nc0060	166578 – 166698	—		N
nc0065/tff	180656 –180791	+		Y
nc0066	181544 –181784	+	181738	Y
nc0068	183605 –183765	+		Y
nc0070	185702 –185846	+	185783	Y
nc0087	251367 – 251433	—		—
nc0094	273064 – 273175	—		Y
nc0097	292285 –292405	+	292327	Y
nc0128	370756 – 370920	—		Y
nc0133	391571 –391691	+	391588	Y
nc0135/sraA	393828 – 393884	—		—
nc0137	396851 – 396971	+	396878	Y
nc0156	433551 – 433671	+		Y
nc0161/sroB	443625 – 443708	+		—
nc0183	507199 – 507318	—		N
nc0185	511734 – 511853	—		Y
nc0193	544481 – 544721	+		Y
nc0194	545360 – 545476	+		Y
nc0198	549254 – 549374	+		Y
nc0223	602412 – 602532	+		Y
nc0228	628852 – 628972	+		Y
nc0246/sroC	663677 – 663839	+		—
nc0259	692463 – 692583	—		—
nc0269	721221 – 721357	+		Y
nc0279/MOCO_RNA_motif	759739 –759883	+		Y
nc0287	780102 – 780222	—	780068	Y
nc0292	789686 – 789758	—		—
nc0294	792107 – 792267	—	792175	Y
nc0297	796817 – 796977	—		Y
rybA	797013 –797101	—		Y
nc0312/rybB	833393 – 833471	—		—
nc0313	835276 – 835436	+		Y
nc0329	873977 – 874097	+		—
nc0336	883699 – 883858	+		Y
nc0342	905813 – 906093	+	906071	N
nc0343	906921 – 907041	—		Y
nc0346	920778 – 920898	—		—
nc0347	926290 – 926442	—		N
nc0354	944820 – 944940	+	944955	N
nc0356	947460 – 947580	+		Y
nc0362	969553 – 969673	—		Y
nc0364	972366 – 972564	+		—
nc0366	974252 – 974369	—		—
nc0373	1002885 – 1003016	+	1002992	Y
nc0375	1007173 – 1007293	—		Y
nc0388	1056090 – 1056210	—		Y
nc0392	1068230 – 1068349	+		Y
nc0403	1090710 – 1090821	+		Y
nc0405	1103063 – 1103183	+		Y
nc0406	1103299 – 1103419	+		Y
nc0409	1108425 – 1108545	—	1108418	Y
rne5	1132109 –1132445	—		Y
nc0421/SraB	1134306 –1134474	+	1134471	Y
nc0425	1139122 – 1139282	+		Y
nc0428	1145288 – 1145448	+		Y
nc0434	1155107 – 1155267	+	1155213	Y
nc0443	1180457 – 1180567	+		—
nc0445	1191675 – 1191794	—	1191761	Y
nc0454	1211148 – 1211308	+		—
nc0457/C0299	1214320 –1214398	+		—
nc0461	1223640 – 1223759	+	1233773	Y
nc0478/rdlB	1266205 –1266270	+	1266264	—
nc0485	1284113 – 1284233	+		Y
nc0491	1293679 – 1293935	—		Y
nc0493	1294913 – 1295033	+		Y
nc0494	1295924 – 1296124	+		Y
nc0504	1325083 – 1325283	+		Y
nc0510	1337267 – 1337368	—	1337276	—
nc0518	1345470 – 1345653	+	1345700	Y
nc0519	1351423 – 1351583	—		Y
nc0529	1397670 – 1397775	+		Y
isrK	1400818 –1400894	+		—
nc0539	1433891 – 1434171	+		Y
nc0540	1434211 – 1434371	+		Y
nc0547	1441724 – 1441884	+		Y
nc0549/yybP –ykoY	1443943 –1444065	—		Y
nc0559/sroD	1462186 – 1462271	+		—
nc0563	1476016 – 1476136	—		Y
nc0596	1557401 – 1557526	+		Y
STnc560	1592783 – 1592995	+		—
nc0623	1602677 – 1602797	—		Y
nc0630	1645591 – 1645692	—		Y
nc0644	1681499 – 1681619	+		Y
nc0650	1697824 – 1697944	—		Y
nc0657	1713238 – 1713358	—		Y
nc0659	1715665 – 1715785	+	1715798	Y
nc0665	1725281 – 1725401	+		Y
nc0677/rydB	1747628 – 1747695	—		Y
nc0678	1751718 – 1751838	+		Y
nc0681/rprA	1753287 – 1753391	+		—
nc0714	1829552 – 1829618	—		—
nc0716/rydC	1830426 – 1830489	+		—
nc0723/micC	1830966 – 1861074	—		—
nc0728/C0343	1865687 –1865761	—		—
nc0733/RyeA	1886937 –1887186	+	1887200	Y
nc0733/ryeB	1887036 – 1887156			—
nc0773/IS092	1984124 –1984283	—		—
nc0786/dsrA	2025094 –2025180	—	2025097	—
nc0801	2046218 – 2046418	—	2046225	Y
nc0805	2064206 – 2064386	—		Y
nc0815/His_leader	2096360 –2096483	+		Y
nc0830/ryeE	2173894 – 217979	+		—
TPP	2190859 –2190955	—		Y
nc0836	2199692 – 2199812	—		Y
nc0845	2229024 – 2229144	—	2228951	Y
nc0854	2251927 – 2252026	+		—
nc0857	2254546 – 2254666	—		—
nc0878	2301481 – 2301641	—		Y
nc0889	2334109 – 2334288	+		—
nc0890/micF	2334488 –2334579	+	2334572	—
nc0907	2413437 – 2413557	—		Y
nc0908	2414807 – 2415127	—		Y
nc0918	2435944 – 2436064	—		Y
nc0934	2471648 – 2471816	—	2471630	Y
nc0936	2475348 – 2475468	—		Y
tpke70	2499246 –2499681	+		—
nc0963/RtT	2522654 –2522779	+		Y
nc0969	2530773 – 2530995	+		Y
nc0981	2566413 – 2566573	—	2566408	Y
nc0984	2578807 – 2578927	—	2578771	Y
nc0985	2579046 – 2579166	—		—
nc1000/sroE	2630047 –2630138	—	2630054	—
nc1004	2638493 – 2638612	—	2638501	—
nc1005/IS128	2638668 – 2638876	+		—
nc1005/ryfA	2639008 –2639387	+	2639308	Y
nc1009	2647207 – 2647355	—	2647296	Y
nc1016/sroF	2676063 –2676211	—	2676034	Y
nc1018	2684589 – 2684744	+		Y
nc1020	2685573 – 2685773	+		Y
nc1022	2696664 – 2696784	+		Y
nc1023/ryfB	2697175 –2697593	—	2697284	Y
nc1029	2715649 – 2715769	—		Y
rtfD	2731414 –2731556	+		Y
nc1044	2735593 – 2735793	—	2735662	Y
nc1048	2744861-2745060	—	2744861	Y
nc1049	2747374 – 2747494	+		Y
nc1050	2747534 – 2747654	+		—
nc1054	2752077 – 2752317	+		Y
nc1057/ssrA	2754038 –2754493	+		Y
nc1073/sraD	2788699 – 2788773	+		—
nc1079	2796220 – 2796340	—	2796170	Y
nc1106/csrB	2883156 –2883524	—	2883166	Y
nc1111/gcvB	2903131 –2903243	+	2903258	Y
nc1113	2906340 – 2906457	—	2906297	—
nc1124/rygA	2936462 –2936549	—	2936470	—
nc1125/rygB	2936671 –2936746	—	2936673	—
nc1133	2976209 – 2976269	—		—
nc1142/ssrS	2989897 –2990080	+		Y
nc1143/rygC	2990729 – 2990879	+		—
nc1144/rygC	2991121 – 2991271	+		—
nc1154	3007825 – 3007945	—		Y
nc1156	3019820 – 3019885	—		—
nc1159	3024397 – 3024517	—		Y
nc1160	3024557 – 3024677	—		Y
nc1169	3043743– 3043872	—	3043743	Y
nc1180	3142805 – 3142924	—		Y
nc1181	3143084 – 3143204	—		Y
nc1194	3161709 – 3161829	—		Y
nc1197	3171047 – 3171207	+		Y
nc1201/sroG	3177705 –3177853	—		Y
nc1204/rygD	3183500 –3183649	—	3183476	Y
nc1204/rygD	3183876 –3184024	—	3183852	Y
rygE	3184251 –3184400	—		Y
nc1206	3190171 – 3190291	+		Y
nc1222/sraF	3228612 –3228799	+	3228793	Y
nc1235	3247844 – 3248044	—		N
nc1243	3261710 –3262086	—		Y
nc1253/sraG	3303432 – 3303605	+		—
nc1254/S15	3303835 –3303949	—		Y
nc1255	3305424 – 3305504	—		Y
nc1260	3320265 – 3320384	—		N
nc1262	3322591 – 3322860	—	3322591	Y
nc1267	3332323 – 3332440	—		Y
nc1270/ryhA	3342744 –3342851	+	3342855	—
nc1275	3354988 – 3355108	+		—
nc1294	3392476 – 3392596	+		Y
nc1311/Alpha_RBS	3426823 –3426934	—	3342943	Y
nc1313	3437695 – 3437815	—		Y
nc1315	3440648 – 3440808	+		Y
nc1320	3455142 – 3455262	+		Y
nc1332	3481434 – 3481554	—		N
nc1350	3534747 – 3534922	+		Y
nc1356	3551438 – 3551558	—		—
nc1358/ryhB	3553571 –3553664	—	3553579	—
nc1375	3615563 – 3615723	+		Y
nc1376	3616231 – 3616351	—		Y
nc1377	3623538 – 3623658	—		Y
nc1383	3633362 – 3633464	+		—
nc1385	3634640 – 3634760	—		Y
nc1387	3636031 – 3636231	+		Y
nc1400/rdlD	3671199 –3671262	+	3671258	—
nc1403	3678809 – 3678929	—		Y
nc1412	3690790 – 3690950	+		Y
gadY	3698137 –3698247	—	3698138	Y
nc1439	3757612 – 3757732	+		Y
nc1443	3777792 – 3777912	—		—
nc1445	3782029 – 3782149	—		Y
nc1468	3867732 – 3867874	—		N
nc1474	3885168 – 3885287	—		Y
nc1489	3929919 – 3930039	—		Y
nc1495	3946524 – 3946755	+	3946755	Y
nc1497	3950945 – 3951104	+		Y
nc1521/ryjA	3994763 –3994934	+	3994962	N
nc1522	3999168 – 3999368	+		Y
nc1526	4014361 – 4014521	+		Y
nc1547/spf	4062588 –4062696	+	4062689	Y
nc1549/csrC	4063725 –4063978	+	4063960	Y
nc1573	4123578 – 4123698	+		Y
nc1599/oxyS	4178307 – 4178416	—		—
nc1601/Cobalamin	4183396 –4183586	+		Y
nc1616/P26	4200684 –4200745	+	4200744	—
nc1616	4200791 – 4200911	+		Y
nc1620/TPP	4215014 –4215114	—		Y
nc1625	4226814 – 4226933	+		Y
nc1663/ryjA	4288537 –4288656	—	4288520	Y
nc1691/Lysine	4356133 –4356329	+		Y
nc1693	4357826 – 4357900	—		—
nc1704	4385399 – 4385519	+		—
nc1709	4401423 – 4401543	+		Y
nc1716/Mg_sensor(mgtA )	4419587 –4419702	—		Y
nc1729	4446501 – 4446621	+		Y
nc1731	4448429 – 4448589	—		Y
nc1739	4460224 – 4460344	—		Y
nc1742	4471958 – 4472078	+		Y
nc1769	4529912 – 4530032	—		Y
nc1772	4545659 – 4545779	—		Y
nc1783	4578008 – 4578208	+		Y
nc1786	4581116 – 4581236	—		Y
nc1793	4600861 – 4601061	+		Y
VP
pnc04	2202 – 2322	+		Y
pnc08	9185 – 9305	—		Y
pnc09	10380-10504	+		Y
pnc15	19655 – 19775	+		Y
pnc28	77743 – 77880	+		Y
pnc35	95049 – 95170	—		Y
pnc39	103171 – 103331	+		Y
pnc40	103731 – 103891	—		Y
pnc48	140598 – 140744	—		Y
pnc54/RnaG	149121 – 149579	—		Y
pnc55	152830 – 153020	+		Y
pnc58	159877 – 159990	—		Y
pnc65	183496 – 183616	+		Y
pnc68	184863 – 185002	—		Y
pnc71	191267 – 191387	—		Y
pnc80	215119 – 215237	—		Y
pnc83	219311 – 219511	—		Y
pnc84	219911 – 220071	+		Y
