# Supplementary material for: An Integrated Approach for Finding Overlooked Genes in Shigella
Source: PLoS One. 2011 Apr 5;6(4):e18509. doi: 10.1371/journal.pone.0018509 (PMC3071730; doi:10.1371/journal.pone.0018509)
Supplement: Table S3 — List of confirmed operon predictions. (XLS) [file pone.0018509.s003.xls]

## Sheet: Sheet1
Table S3 List of confirmed operon predictions.
Chromosome
OperonID	Synonym
74367	SF0014
74367	SF0015
74368	SF0016
74368	SF0017
74369	SF0018
74369	SF0019
74370	SF0021
74370	SF0022
74370	SF0023
74371	SF0025
74371	SF0026
74372	SF0029
74372	SF0030
74377	SF0046
74377	SF0047
74377	SF0048
74377	SF0049
74377	SF0050
74377	SF0051
74378	SF0053
74378	SF0054
74381	SF0066
74381	SF0067
74381	SF0068
74381	SF0069
74383	SF0076
74383	SF0077
74384	SF0078
74384	SF0079
74384	SF0080
74384	SF0081
74384	SF0082
74384	SF0083
74384	SF0084
74384	SF0085
74384	SF0086
74384	SF0087
74384	SF0088
74384	SF0089
74384	SF0090
74384	SF0091
74384	SF0092
74385	SF0094
74385	SF0095
74388	SF0107
74388	SF0108
74389	SF0111
74389	SF0112
74390	SF0117
74390	SF0118
74391	SF0124
74391	SF0125
74391	SF0126
74392	SF0130
74392	SF0131
74393	SF0134
74393	SF0135
74393	SF0136
74393	SF0137
74396	SF0147
74396	SF0148
74398	SF0156
74398	SF0157
74399	SF0164
74399	SF0165
74399	SF0166
74399	SF0167
74400	SF0168
74400	SF0169
74400	SF0170
74400	SF0171
74400	SF0172
74400	SF0173
74400	SF0174
74400	SF0175
74401	SF0176
74401	SF0177
74401	SF0178
74402	SF0179
74402	SF0180
74403	SF0181
74403	SF0182
74403	SF0183
74406	SF4435
74406	SF4436
74406	SF4437
74407	SF4439
74407	SF4440
74407	SF4441
74409	SF0197
74409	SF0198
74412	SF0209
74412	SF0210
74417	SF0235
74417	SF0236
74418	SF0241
74418	SF0242
74420	SF0246
74420	SF0247
74422	SF0254
74422	SF0255
74423	SF0258
74423	SF0259
74423	SF0260
74424	SF0261
74424	SF0262
74428	SF0287
74428	SF0288
74429	SF0290
74429	SF0291
74431	SF0294
74431	SF0295
74431	SF0296
74433	SF0302
74433	SF0303
74437	SF0324
74437	SF0325
74438	SF0326
74438	SF0327
74441	SF0336
74441	SF0337
74442	SF0338
74442	SF0339
74443	SF0342
74443	SF0343
74443	SF0344
74443	SF0345
74443	SF0346
74444	SF0350
74444	SF0351
74444	SF0352
74444	SF0353
74445	SF0354
74445	SF0355
74446	SF0356
74446	SF0357
74446	SF0358
74446	SF0359
74447	SF0361
74447	SF0362
74450	SF0375
74450	SF0376
74452	SF0379
74452	SF0380
74453	SF0382
74453	SF0383
74455	SF0392
74455	SF0393
74455	SF0394
74457	SF0405
74457	SF0406
74458	SF0407
74458	SF0408
74459	SF0411
74459	SF0412
74460	SF0415
74460	SF0416
74460	SF0417
74461	SF0430
74461	SF0431
74462	SF0433
74462	SF0434
74463	SF0435
74463	SF0436
74464	SF0437
74464	SF0438
74465	SF0439
74465	SF0441
74468	SF0447
74468	SF0448
74470	SF0455
74470	SF0456
74476	SF0479
74476	SF0480
74479	SF0492
74479	SF0493
74480	SF0499
74480	SF0500
74483	SF0516
74483	SF0517
74484	SF0519
74484	SF0520
74487	SF0543
74487	SF0544
74488	SF0545
74488	SF0546
74488	SF0547
74488	SF0548
74490	SF4445
74490	SF4446
74491	SF0555
74491	SF0556
74491	SF0557
74492	SF0558
74492	SF0559
74492	SF0560
74492	SF0561
74493	SF0563
74493	SF0564
74498	SF0586
74498	SF0587
74501	SF0595
74501	SF0596
74502	SF0605
74502	SF0606
74506	SF4448
74506	SF4449
74506	SF4450
74506	SF4451
74506	SF4452
74506	SF4453
74506	SF4454
74507	SF0622
74507	SF0623
74507	SF0624
74507	SF0625
74511	SF0639
74511	SF0640
74511	SF0641
74511	SF0642
74511	SF0643
74512	SF0644
74512	SF0645
74512	SF0646
74512	SF0647
74512	SF0648
74513	SF0649
74513	SF0650
74513	SF0651
74517	SF0674
74517	SF0675
74518	SF0677
74518	SF0678
74518	SF0679
74519	SF4455
74519	SF4456
74519	SF4457
74519	SF4458
74520	SF0680
74520	SF0681
74521	SF0683
74521	SF0685
74523	SF4459
74523	SF4460
74523	SF4461
74523	SF4462
74526	SF0694
74526	SF0695
74526	SF0696
74530	SF0719
74530	SF0720
74533	SF0731
74533	SF0732
74533	SF0733
74533	SF0734
74533	SF0735
74535	SF0742
74535	SF0743
74535	SF0744
74535	SF0745
74535	SF0746
74536	SF0748
74536	SF0750
74538	SF0760
74538	SF0761
74539	SF0767
74539	SF0768
74541	SF0776
74541	SF0777
74543	SF0789
74543	SF0790
74543	SF0791
74543	SF0792
74544	SF0793
74544	SF0794
74546	SF0805
74546	SF0806
74548	SF0815
74548	SF0816
74548	SF0817
74548	SF0818
74549	SF0821
74549	SF0822
74550	SF0823
74550	SF0824
74550	SF0825
74550	SF0826
74552	SF0830
74552	SF0831
74553	SF0833
74553	SF0834
74554	SF0837
74554	SF0838
74554	SF0839
74555	SF0841
74555	SF0842
74556	SF0844
74556	SF0845
74556	SF0846
74557	SF0850
74557	SF0851
74557	SF0852
74559	SF0858
74559	SF0859
74559	SF0860
74559	SF0861
74560	SF0862
74560	SF0863
74561	SF0865
74561	SF0866
74564	SF0878
74564	SF0879
74565	SF0881
74565	SF0882
74566	SF0884
74566	SF0885
74567	SF0895
74567	SF0896
74568	SF0898
74568	SF0899
74569	SF0902
74569	SF0903
74570	SF0906
74570	SF0907
74572	SF0917
74572	SF0918
74572	SF0919
74572	SF0920
74576	SF0939
74576	SF0940
74579	SF0949
74579	SF0950
74580	SF0951
74580	SF0952
74580	SF0953
74581	SF0954
74581	SF0955
74582	SF0960
74582	SF0961
74584	SF0968
74584	SF0970
74586	SF0980
74586	SF0981
74589	SF1001
74589	SF1002
74590	SF1003
74590	SF1004
74591	SF1007
74591	SF1008
74593	SF1017
74593	SF1018
74595	SF1023
74595	SF1024
74598	SF1037
74598	SF1038
74600	SF1044
74600	SF1045
74601	SF1046
74601	SF1048
74602	SF1051
74602	SF1052
74603	SF1054
74603	SF1055
74604	SF1058
74604	SF1059
74608	SF1072
74608	SF1073
74608	SF1074
74612	SF1100
74612	SF1101
74612	SF1102
74612	SF1103
74612	SF1104
74613	SF1107
74613	SF1108
74613	SF1109
74613	SF1110
74613	SF1111
74613	SF1112
74614	SF1120
74614	SF1121
74614	SF1122
74614	SF1123
74614	SF1124
74621	SF1148
74621	SF1149
74622	SF1150
74622	SF1151
74622	SF1152
74622	SF1153
74622	SF1154
74623	SF1158
74623	SF1159
74624	SF1161
74624	SF1162
74624	SF1163
74625	SF1164
74625	SF1165
74626	SF1166
74626	SF1167
74627	SF1168
74627	SF1169
74629	SF1178
74629	SF1179
74631	SF1201
74631	SF1202
74631	SF1203
74632	SF1211
74632	SF1212
74634	SF1224
74634	SF1225
74635	SF1227
74635	SF1228
74635	SF1229
74635	SF1230
74638	SF1242
74638	SF1243
74639	SF1245
74639	SF1246
74639	SF1247
74639	SF1248
74640	SF1249
74640	SF1250
74641	SF1256
74641	SF1257
74641	SF1258
74644	SF1269
74644	SF1270
74645	SF1272
74645	SF1273
74646	SF1278
74646	SF1279
74647	SF1283
74647	SF1284
74648	SF1285
74648	SF1286
74656	SF1327
74656	SF1328
74658	SF1336
74658	SF1337
74659	SF1339
74659	SF1340
74660	SF1342
74660	SF1343
74663	SF1351
74663	SF1352
74665	SF1356
74665	SF1357
74665	SF1358
74666	SF1359
74666	SF1360
74666	SF1361
74667	SF1362
74667	SF1363
74667	SF1364
74667	SF1365
74668	SF1366
74668	SF1367
74670	SF1378
74670	SF1379
74671	SF1381
74671	SF1382
74672	SF1384
74672	SF1385
74673	SF1388
74673	SF1389
74674	SF1394
74674	SF1395
74675	SF1402
74675	SF1403
74678	SF1420
74678	SF1421
74678	SF1422
74679	SF1428
74679	SF1429
74680	SF1439
74680	SF1440
74681	SF1445
74681	SF1446
74684	SF1455
74684	SF1456
74686	SF1463
74686	SF1464
74690	SF1492
74690	SF1493
74692	SF1499
74692	SF1500
74693	SF1510
74693	SF1511
74694	SF1512
74694	SF1513
74694	SF1514
74695	SF1517
74695	SF1518
74695	SF1519
74699	SF1535
74699	SF1536
74700	SF1540
74700	SF1541
74700	SF1542
74702	SF1548
74702	SF1549
74705	SF1573
74705	SF1574
74706	SF1576
74706	SF1577
74706	SF1578
74706	SF1579
74706	SF1580
74708	SF1587
74708	SF1588
74714	SF1610
74714	SF1611
74714	SF1612
74716	SF1623
74716	SF1624
74719	SF1642
74719	SF1643
74719	SF1644
74724	SF1673
74724	SF1674
74724	SF1675
74726	SF1692
74726	SF1693
74728	SF1711
74728	SF1712
74728	SF1713
74728	SF1714
74729	SF1715
74729	SF1716
74729	SF1717
74731	SF1724
74731	SF1725
74732	SF1731
74732	SF1732
74732	SF1733
74734	SF1744
74734	SF1745
74735	SF1747
74735	SF1748
74736	SF1749
74736	SF1750
74736	SF1751
74737	SF1753
74737	SF1754
74738	SF1758
74738	SF1759
74740	SF1766
74740	SF1767
74740	SF1768
74742	SF1771
74742	SF1772
74745	SF1791
74745	SF1792
74746	SF1795
74746	SF1796
74747	SF1799
74747	SF1800
74748	SF1804
74748	SF1805
74751	SF1818
74751	SF1819
74752	SF1831
74752	SF1832
74753	SF1838
74753	SF1839
74754	SF1844
74754	SF1845
74754	SF1846
74756	SF1860
74756	SF1861
74757	SF1866
74757	SF1868
74758	SF1867
74758	SF1869
74759	SF1870
74759	SF1871
74761	SF1887
74761	SF1888
74761	SF1889
74761	SF1890
74761	SF1891
74762	SF1892
74762	SF1893
74762	SF1894
74762	SF1895
74762	SF1896
74763	SF4470
74763	SF4471
74763	SF4472
74763	SF4473
74765	SF1900
74765	SF1901
74766	SF1902
74766	SF1903
74768	SF1907
74768	SF1908
74772	SF1925
74772	SF1926
74776	SF1941
74776	SF1942
74779	SF4474
74779	SF4475
74779	SF4476
74780	SF1955
74780	SF1956
74780	SF1957
74781	SF1960
74781	SF1961
74781	SF1962
74783	SF1972
74783	SF1973
74787	SF2001
74787	SF2002
74789	SF2007
74789	SF2008
74790	SF2010
74790	SF2011
74791	SF2012
74791	SF2013
74791	SF2014
74794	SF2033
74794	SF2034
74794	SF2035
74794	SF2036
74794	SF2037
74795	SF4477
74795	SF4478
74795	SF4479
74795	SF4480
74797	SF2045
74797	SF4482
74798	SF2048
74798	SF2049
74799	SF2051
74799	SF2052
74800	SF2058
74800	SF2059
74800	SF2060
74800	SF2061
74800	SF2062
74800	SF2063
74802	SF2074
74802	SF2075
74803	SF2076
74803	SF2077
74803	SF2078
74803	SF2079
74804	SF2081
74804	SF2082
74804	SF2083
74804	SF2084
74804	SF2085
74804	SF2086
74804	SF2087
74804	SF2088
74805	SF2098
74805	SF2099
74805	SF2100
74805	SF2101
74805	SF2102
74805	SF2103
74805	SF2104
74809	SF2118
74809	SF2119
74812	SF2128
74812	SF2129
74812	SF2130
74814	SF2138
74814	SF2139
74819	SF2170
74819	SF2171
74820	SF2172
74820	SF2173
74821	SF2176
74821	SF2177
74822	SF2181
74822	SF2182
74823	SF2183
74823	SF2184
74826	SF2205
74826	SF2206
74826	SF2207
74827	SF2208
74827	SF2209
74836	SF2252
74836	SF2253
74836	SF2254
74837	SF2256
74837	SF2257
74844	SF2300
74844	SF2301
74846	SF2306
74846	SF2307
74847	SF2313
74847	SF2314
74849	SF2321
74849	SF2322
74850	SF2323
74850	SF2324
74850	SF2325
74854	SF2345
74854	SF2346
74855	SF2348
74855	SF2349
74856	SF2352
74856	SF2353
74857	SF2354
74857	SF2355
74857	SF2356
74857	SF2357
74857	SF2358
74857	SF2359
74857	SF2360
74857	SF2361
74857	SF2362
74858	SF2363
74858	SF2364
74860	SF2369
74860	SF2370
74861	SF2372
74861	SF2373
74862	SF2375
74862	SF2376
74863	SF2378
74863	SF2379
74863	SF2380
74865	SF2387
74865	SF2388
74865	SF2389
74866	SF2390
74866	SF2391
74866	SF2392
74867	SF2393
74867	SF2394
74867	SF2395
74867	SF2396
74868	SF2401
74868	SF2402
74868	SF2403
74868	SF2404
74868	SF2405
74868	SF2407
74870	SF2416
74870	SF2417
74871	SF2419
74871	SF2420
74874	SF2427
74874	SF2428
74874	SF2429
74881	SF4488
74881	SF4489
74882	SF2460
74882	SF2461
74883	SF4490
74883	SF4491
74883	SF4492
74884	SF2470
74884	SF2471
74884	SF2472
74885	SF2478
74885	SF2479
74887	SF2484
74887	SF2485
74888	SF2486
74888	SF2487
74894	SF2506
74894	SF2507
74896	SF2513
74896	SF2514
74896	SF2515
74897	SF2517
74897	SF2518
74898	SF2520
74898	SF2521
74899	SF2522
74899	SF2523
74901	SF2538
74901	SF2539
74903	SF2543
74903	SF2544
74904	SF2545
74904	SF2546
74905	SF2547
74905	SF2548
74907	SF2553
74907	SF2554
74908	SF2556
74908	SF2557
74909	SF2558
74909	SF2559
74909	SF2560
74910	SF2561
74910	SF2562
74911	SF2565
74911	SF2566
74912	SF2570
74912	SF2571
74912	SF2572
74912	SF2573
74912	SF2574
74912	SF2575
74912	SF2576
74912	SF2577
74915	SF2600
74915	SF2601
74915	SF2602
74916	SF2606
74916	SF2607
74917	SF2612
74917	SF2613
74917	SF2614
74918	SF2615
74918	SF2616
74921	SF2625
74921	SF2626
74921	SF2627
74921	SF2628
74921	SF2629
74922	SF2630
74922	SF2631
74923	SF2632
74923	SF2633
74923	SF2634
74923	SF2635
74925	SF4493
74925	SF4494
74926	SF4495
74926	SF4496
74926	SF4497
74927	SF2650
74927	SF2651
74928	SF2653
74928	SF2654
74929	SF2660
74929	SF2661
74930	SF2666
74930	SF2667
74930	SF2668
74930	SF2669
74931	SF2677
74931	SF2678
74932	SF2681
74932	SF2682
74933	SF2683
74933	SF2684
74934	SF2686
74934	SF2687
74935	SF2693
74935	SF2694
74939	SF2709
74939	SF2710
74940	SF2716
74940	SF2717
74941	SF4499
74941	SF4500
74941	SF4501
74941	SF4502
74941	SF4503
74942	SF2722
74942	SF2723
74947	SF2743
74947	SF2744
74947	SF2745
74947	SF2746
74947	SF2747
74947	SF2748
74949	SF2756
74949	SF2757
74952	SF2764
74952	SF2765
74953	SF2766
74953	SF2767
74953	SF2768
74953	SF2769
74953	SF2770
74953	SF2771
74957	SF2785
74957	SF2786
74957	SF2787
74957	SF2788
74959	SF2794
74959	SF2795
74960	SF2797
74960	SF2798
74962	SF2803
74962	SF2804
74962	SF2805
74963	SF2808
74963	SF2809
74965	SF2813
74965	SF2814
74967	SF2818
74967	SF2819
74968	SF2820
74968	SF2821
74968	SF2822
74969	SF2824
74969	SF2825
74970	SF4504
74970	SF4505
74971	SF2830
74971	SF2831
74971	SF2832
74973	SF2837
74973	SF2838
74974	SF2839
74974	SF2840
74975	SF2845
74975	SF2846
74977	SF2856
74977	SF2857
74978	SF2862
74978	SF2863
74981	SF2872
74981	SF2873
74982	SF2878
74982	SF2879
74982	SF2880
74983	SF2882
74983	SF2883
74984	SF2889
74984	SF2890
74984	SF2891
74985	SF2892
74985	SF2893
74985	SF2894
74985	SF2895
74986	SF2896
74986	SF4560
74986	SF2897
74989	SF2911
74989	SF2912
74993	SF2922
74993	SF2923
74996	SF2937
74996	SF2938
74997	SF2939
74997	SF2940
74998	SF2941
74998	SF2943
74998	SF2944
74998	SF2945
74998	SF2946
75000	SF2950
75000	SF2951
75001	SF2956
75001	SF2957
75002	SF2958
75002	SF2959
75002	SF2960
75006	SF2978
75006	SF2979
75008	SF2984
75008	SF2985
75010	SF3005
75010	SF3006
75011	SF3011
75011	SF3012
75012	SF3015
75012	SF3016
75016	SF3038
75016	SF3039
75016	SF3040
75016	SF3041
75016	SF3042
75016	SF3043
75016	SF3044
75018	SF3055
75018	SF3057
75020	SF3061
75020	SF3062
75021	SF3064
75021	SF3065
75024	SF3070
75024	SF3071
75024	SF3072
75024	SF3073
75024	SF3074
75025	SF3075
75025	SF3076
75025	SF3077
75025	SF3078
75026	SF3083
75026	SF3084
75026	SF3085
75026	SF3086
75026	SF3087
75027	SF3093
75027	SF3094
75027	SF3095
75028	SF3096
75028	SF3097
75030	SF3106
75030	SF3107
75034	SF3131
75034	SF3132
75035	SF3135
75035	SF3136
75036	SF3138
75036	SF3139
75037	SF3141
75037	SF3142
75037	SF3143
75039	SF3152
75039	SF3153
75039	SF3154
75039	SF3155
75039	SF3156
75039	SF3157
75043	SF3179
75043	SF3180
75044	SF3188
75044	SF3189
75044	SF3190
75044	SF3191
75045	SF3197
75045	SF3198
75047	SF3204
75047	SF3205
75048	SF3207
75048	SF3208
75049	SF3209
75049	SF3210
75049	SF3211
75050	SF3212
75050	SF3213
75051	SF4510
75051	SF3215
75052	SF3216
75052	SF3217
75053	SF3223
75053	SF3224
75054	SF3225
75054	SF3226
75055	SF3229
75055	SF3230
75056	SF3231
75056	SF3232
75056	SF3233
75056	SF3234
75056	SF3235
75057	SF3236
75057	SF3237
75057	SF3238
75057	SF3239
75057	SF3240
75057	SF3241
75057	SF3242
75057	SF3243
75057	SF3244
75057	SF3245
75057	SF3246
75059	SF3252
75059	SF3253
75060	SF3255
75060	SF3256
75062	SF3263
75062	SF3264
75064	SF3268
75064	SF3269
75065	SF3270
75065	SF3271
75067	SF3285
75067	SF3286
75067	SF3287
75067	SF3288
75067	SF3289
75068	SF3293
75068	SF3294
75070	SF3298
75070	SF3299
75073	SF3306
75073	SF3307
75075	SF4511
75075	SF4512
75075	SF4513
75075	SF4514
75076	SF4515
75076	SF4516
75077	SF3312
75077	SF3313
75077	SF3314
75077	SF3315
75077	SF3316
75077	SF3317
75078	SF3318
75078	SF3319
75078	SF3320
75078	SF3321
75079	SF3322
75079	SF3323
75079	SF3324
75080	SF3326
75080	SF3327
75080	SF3328
75080	SF3329
75080	SF3330
75081	SF3331
75081	SF3332
75081	SF3333
75081	SF3334
75081	SF3335
75081	SF3336
75081	SF3337
75081	SF3338
75081	SF3339
75081	SF3340
75081	SF3341
75081	SF3342
75082	SF3343
75082	SF3344
75082	SF3345
75082	SF3346
75082	SF3347
75082	SF3348
75082	SF3349
75082	SF3350
75082	SF3351
75082	SF3352
75082	SF3353
75083	SF3358
75083	SF3359
75083	SF3360
75084	SF3361
75084	SF3362
75084	SF3363
75084	SF3364
75086	SF3371
75086	SF3372
75086	SF3373
75086	SF3374
75088	SF3379
75088	SF3380
75088	SF3381
75089	SF3384
75089	SF3385
75094	SF3402
75094	SF3403
75094	SF3404
75094	SF3405
75094	SF3406
75094	SF3407
75094	SF3408
75096	SF3416
75096	SF3417
75096	SF3418
75096	SF3419
75097	SF3423
75097	SF3424
75099	SF3431
75099	SF3432
75101	SF3436
75101	SF3437
75102	SF3439
75102	SF3440
75103	SF3445
75103	SF3446
75103	SF3447
75104	SF3451
75104	SF3452
75104	SF3453
75104	SF3454
75104	SF3455
75107	SF3480
75107	SF3481
75107	SF3482
75108	SF3483
75108	SF3484
75111	SF3492
75111	SF3493
75112	SF3494
75112	SF3495
75112	SF3496
75112	SF3497
75112	SF3498
75112	SF3499
75115	SF3512
75115	SF3513
75116	SF3515
75116	SF3516
75118	SF3530
75118	SF3531
75119	SF3532
75119	SF3533
75120	SF3534
75120	SF3535
75120	SF3536
75122	SF3548
75122	SF3549
75125	SF3566
75125	SF3567
75126	SF3568
75126	SF3569
75126	SF3570
75129	SF3582
75129	SF3584
75134	SF3600
75134	SF3601
75135	SF3602
75135	SF3603
75136	SF3610
75136	SF3611
75136	SF3612
75138	SF3620
75138	SF3621
75140	SF3628
75140	SF3629
75140	SF3630
75141	SF3631
75141	SF3632
75142	SF3633
75142	SF3634
75142	SF3635
75143	SF3637
75143	SF3638
75144	SF3639
75144	SF3640
75145	SF3642
75145	SF3643
75145	SF3644
75146	SF3646
75146	SF3647
75146	SF3648
75146	SF3649
75147	SF3651
75147	SF3652
75148	SF3654
75148	SF3655
75149	SF3656
75149	SF3657
75150	SF3659
75150	SF3660
75150	SF3661
75150	SF3662
75151	SF3663
75151	SF3664
75151	SF3665
75152	SF3667
75152	SF3668
75152	SF3669
75153	SF3670
75153	SF3671
75154	SF3672
75154	SF3673
75155	SF3675
75155	SF3676
75156	SF3678
75156	SF3679
75158	SF3688
75158	SF3689
75158	SF3690
75158	SF3691
75158	SF3692
75162	SF3721
75162	SF3722
75163	SF3724
75163	SF3725
75165	SF3735
75165	SF3736
75169	SF3747
75169	SF3748
75170	SF3749
75170	SF3750
75171	SF3756
75171	SF3757
75172	SF3760
75172	SF3761
75176	SF3790
75176	SF3791
75179	SF3801
75179	SF3802
75180	SF3805
75180	SF3806
75181	SF3811
75181	SF3812
75181	SF3813
75181	SF3814
75181	SF3815
75181	SF3816
75181	SF3817
75181	SF3818
75181	SF3819
75182	SF3820
75182	SF3821
75184	SF3831
75184	SF3832
75185	SF3835
75185	SF3836
75187	SF4519
75187	SF4564
75188	SF4521
75188	SF4522
75188	SF4523
75188	SF4524
75189	SF3843
75189	SF3844
75189	SF3845
75189	SF3846
75189	SF3847
75190	SF3855
75190	SF3856
75190	SF3857
75190	SF3858
75190	SF3859
75190	SF3860
75190	SF3861
75190	SF3862
75190	SF3863
75190	SF3864
75190	SF3865
75190	SF3866
75190	SF3867
75190	SF3868
75190	SF3869
75191	SF4525
75191	SF4526
75191	SF4527
75191	SF4528
75192	SF3872
75192	SF3873
75193	SF3874
75193	SF3875
75193	SF3876
75193	SF3877
75194	SF3881
75194	SF3882
75199	SF3911
75199	SF3912
75199	SF3913
75199	SF3914
75199	SF3915
75199	SF3916
75199	SF3917
75200	SF3919
75200	SF3920
75202	SF3923
75202	SF3924
75202	SF3925
75202	SF3926
75203	SF4529
75203	SF4530
75204	SF4531
75204	SF4532
75206	SF3929
75206	SF3930
75206	SF3931
75207	SF3938
75207	SF3939
75209	SF3945
75209	SF3946
75213	SF3957
75213	SF3958
75213	SF3959
75213	SF3960
75214	SF3961
75214	SF3962
75215	SF3967
75215	SF3968
75215	SF3969
75215	SF3970
75216	SF3972
75216	SF3973
75221	SF3987
75221	SF3988
75222	SF3990
75222	SF3991
75223	SF4000
75223	SF4001
75224	SF4009
75224	SF4010
75224	SF4011
75225	SF4017
75225	SF4018
75229	SF4041
75229	SF4042
75230	SF4045
75230	SF4046
75232	SF4533
75232	SF4534
75233	SF4535
75233	SF4536
75234	SF4050
75234	SF4051
75235	SF4537
75235	SF4538
75236	SF4539
75236	SF4540
75237	SF4054
75237	SF4055
75238	SF4056
75238	SF4057
75239	SF4058
75239	SF4059
75240	SF4060
75240	SF4061
75243	SF4068
75243	SF4069
75244	SF4070
75244	SF4071
75245	SF4072
75245	SF4073
75247	SF4077
75247	SF4078
75248	SF4541
75248	SF4542
75249	SF4543
75249	SF4544
75252	SF4096
75252	SF4097
75253	SF4098
75253	SF4099
75254	SF4100
75254	SF4101
75258	SF4119
75258	SF4120
75262	SF4147
75262	SF4148
75263	SF4152
75263	SF4154
75265	SF4165
75265	SF4166
75269	SF4182
75269	SF4183
75269	SF4184
75270	SF4185
75270	SF4186
75272	SF4193
75272	SF4194
75275	SF4203
75275	SF4204
75278	SF4214
75278	SF4215
75279	SF4217
75279	SF4218
75280	SF4222
75280	SF4223
75281	SF4225
75281	SF4226
75282	SF4227
75282	SF4228
75283	SF4230
75283	SF4231
75286	SF4250
75286	SF4251
75288	SF4265
75288	SF4266
75288	SF4267
75290	SF4287
75290	SF4288
75292	SF4296
75292	SF4297
75293	SF4300
75293	SF4301
75295	SF4305
75295	SF4306
75297	SF4315
75297	SF4316
75299	SF4548
75299	SF4549
75299	SF4550
75300	SF4321
75300	SF4323
75300	SF4324
75300	SF4325
75300	SF4326
75301	SF4328
75301	SF4329
75301	SF4330
75302	SF4333
75302	SF4334
75303	SF4336
75303	SF4337
75305	SF4341
75305	SF4342
75307	SF4355
75307	SF4356
75308	SF4358
75308	SF4359
75309	SF4360
75309	SF4361
75310	SF4364
75310	SF4365
75310	SF4366
75311	SF4367
75311	SF4368
75316	SF4391
75316	SF4392
75316	SF4393
75318	SF4551
75318	SF4552
75318	SF4553
75319	SF4403
75319	SF4404
75319	SF4405
75320	SF4407
75320	SF4408
75322	SF4414
75322	SF4415
75322	SF4416
75323	SF4420
75323	SF4421
75323	SF4422
75324	SF4424
75324	SF4425
VP
OperonID	Synonym
94203	CP0006
94203	CP0007
94203	CP0008
94205	CP0015
94205	CP0016
94207	CP0027
94207	CP0029
94207	CP0030
94208	CP0031
94208	CP0032
94211	CP0042
94211	CP0043
94212	CP0049
94212	CP0051
94214	CP0057
94214	CP0058
94215	CP0059
94215	CP0060
94216	CP0060a
94216	CP0061
94217	CP0065
94217	CP0066
94218	CP0067
94218	CP0068
94218	CP0069
94219	CP0071
94219	CP0072
94220	CP0073
94220	CP0074
94222	CP0082
94222	CP0083
94225	CP0098
94225	CP0099
94226	CP0105
94226	CP0106
94226	CP0107
94226	CP0108
94227	CP0109
94227	CP0110
94228	CP0112
94228	CP0113
94228	CP0114
94229	CP0116
94229	CP0117
94231	CP0127
94231	CP0128
94231	CP0129
94232	CP0130
94232	CP0131
94232	CP0132
94233	CP0133
94233	CP0134
94233	CP0135
94233	CP0136
94234	CP0137
94234	CP0138
94234	CP0139
94234	CP0140
94234	CP0141
94234	CP0142
94234	CP0143
94235	CP0145
94235	CP0146
94235	CP0147
94235	CP0148
94235	CP0149
94236	CP0150
94236	CP0151
94238	CP0157
94238	CP0158
94239	CP0159
94239	CP0160
94239	CP0161
94240	CP0165
94240	CP0166
94240	CP0167
94241	CP0169
94241	CP0171
94242	CP0172
94242	CP0173
94243	CP0175
94243	CP0176
94244	CP0178
94244	CP0179
94246	CP0187
94246	CP0188
94246	CP0189
94247	CP0191
94247	CP0192
94247	CP0193
94248	CP0194
94248	CP0195
94250	CP0204
94250	CP0205
94250	CP0206
94250	CP0207
94250	CP0208
94251	CP0211
94251	CP0212
94251	CP0213
94252	CP0215
94252	CP0216
94253	CP0217
94253	CP0218
94253	CP0219
94255	CP0224
94255	CP0225
94257	CP0245
94257	CP0246
94258	CP0244
94258	CP0247
94258	CP0248
94258	CP0249
94258	CP0250
94258	CP0251
94259	CP0254
94259	CP0255
94260	CP0259
94260	CP0260
94261	CP0262
94261	CP0263
94262	CP0267
94262	CP0268
94262	CP0269
