# Supplementary material for: An Integrated Approach for Finding Overlooked Genes in Shigella
Source: PLoS One. 2011 Apr 5;6(4):e18509. doi: 10.1371/journal.pone.0018509 (PMC3071730; doi:10.1371/journal.pone.0018509)
Supplement: Table S5 — List of operon structures need to be re-predicted (XLS) [file pone.0018509.s005.xls]

## Sheet: Sheet1
Table S5 List of operon structures need to be re-predicted
Chromosome
OperonID	Synonym
74364	SF0001
74364	SF0002
74364	SF0003
74364	SF0004
74365	SF0008
74365	SF0009
74365	SF0010
74376	SF0040
74376	SF0041
74376	SF0042
74376	SF0043
74376	SF0044
74379	SF0059
74379	SF0060
74386	SF0097
74386	SF0098
74386	SF0099
74386	SF0100
74394	SF0138
74394	SF0139
74395	SF0142
74395	SF0143
74395	SF0144
74395	SF0145
74397	SF0149
74397	SF0150
74397	SF0151
74404	SF0186
74404	SF0187
74405	SF0188
74405	SF0189
74405	SF0190
74408	SF0193
74408	SF0194
74413	SF0211
74413	SF0212
74413	SF0213
74413	SF0214
74416	SF0230
74416	SF0231
74419	SF0243
74419	SF0244
74419	SF0245
74426	SF0266
74426	SF0267
74426	SF0268
74427	SF0277
74427	SF0279
74427	SF0280
74427	SF0281
74427	SF0282
74430	SF0292
74430	SF0293
74430	SF4443
74434	SF0305
74434	SF0306
74434	SF0307
74435	SF0310
74435	SF0311
74435	SF0312
74435	SF0313
74439	SF0328
74439	SF0329
74451	SF0377
74451	SF0378
74467	SF0444
74467	SF0445
74471	SF0459
74471	SF0460
74473	SF0464
74473	SF0465
74473	SF0466
74478	SF0486
74478	SF0487
74478	SF0488
74482	SF0508
74482	SF0509
74482	SF0510
74482	SF0511
74489	SF0553
74489	SF0554
74495	SF0568
74495	SF0569
74495	SF0570
74495	SF0571
74495	SF0572
74495	SF0573
74495	SF0574
74495	SF0575
74495	SF0576
74497	SF0583
74497	SF0584
74500	SF0593
74500	SF0594
74503	SF0607
74503	SF0608
74514	SF0663
74514	SF0664
74514	SF0665
74516	SF0671
74516	SF0672
74516	SF0673
74525	SF0691
74525	SF0692
74525	SF0693
74527	SF0697
74527	SF0698
74527	SF0699
74529	SF0706
74529	SF0707
74529	SF0708
74529	SF0709
74529	SF0710
74529	SF0711
74529	SF0712
74529	SF0713
74529	SF0714
74529	SF0715
74529	SF0716
74529	SF0717
74529	SF0718
74531	SF0723
74531	SF0725
74534	SF0738
74534	SF0739
74534	SF0740
74537	SF0753
74537	SF0754
74542	SF0778
74542	SF0779
74542	SF0780
74542	SF0781
74542	SF0782
74545	SF0796
74545	SF0797
74545	SF0798
74547	SF0808
74547	SF0809
74547	SF0810
74547	SF0811
74547	SF0812
74547	SF0813
74562	SF0867
74562	SF0868
74563	SF0873
74563	SF0874
74563	SF0875
74571	SF0910
74571	SF0911
74571	SF0912
74571	SF0913
74571	SF0914
74574	SF0930
74574	SF0931
74574	SF0932
74574	SF0933
74583	SF0962
74583	SF0963
74585	SF0973
74585	SF0974
74585	SF0975
74585	SF0976
74585	SF0977
74585	SF0978
74585	SF0979
74588	SF0992
74588	SF0993
74596	SF1028
74596	SF1029
74596	SF1030
74599	SF1040
74599	SF1041
74599	SF1042
74605	SF1063
74605	SF1064
74606	SF1065
74606	SF1066
74607	SF1070
74607	SF1071
74615	SF1125
74615	SF1126
74615	SF1127
74615	SF1128
74633	SF1213
74633	SF1214
74633	SF1215
74633	SF1216
74633	SF1217
74633	SF1218
74636	SF4466
74636	SF1231
74637	SF1232
74637	SF1233
74643	SF1263
74643	SF1264
74643	SF1265
74643	SF1266
74643	SF1267
74649	SF1291
74649	SF1292
74651	SF1303
74651	SF1304
74653	SF1309
74653	SF1310
74653	SF1311
74653	SF1312
74653	SF1313
74661	SF1344
74661	SF1345
74661	SF1346
74662	SF1347
74662	SF1348
74662	SF1349
74662	SF1350
74669	SF1369
74669	SF1370
74676	SF1406
74676	SF1407
74676	SF1408
74676	SF1409
74676	SF1410
74676	SF1411
74685	SF1459
74685	SF1460
74685	SF1461
74689	SF1489
74689	SF1490
74696	SF1520
74696	SF1521
74696	SF1522
74696	SF1523
74697	SF1524
74697	SF1525
74709	SF1589
74709	SF1590
74709	SF1591
74713	SF1605
74713	SF1606
74713	SF1608
74717	SF1626
74717	SF1627
74720	SF1645
74720	SF1647
74721	SF1652
74721	SF1653
74721	SF1654
74721	SF1655
74721	SF1656
74721	SF1657
74721	SF1658
74722	SF1664
74722	SF1665
74722	SF1666
74725	SF1676
74725	SF1677
74725	SF1678
74730	SF1721
74730	SF1722
74730	SF1723
74739	SF1762
74739	SF1763
74739	SF1764
74750	SF1815
74750	SF1816
74750	SF1817
74755	SF1847
74755	SF1848
74771	SF1919
74771	SF1920
74771	SF1921
74771	SF1922
74773	SF1928
74773	SF1929
74778	SF1948
74778	SF1949
74815	SF2141
74815	SF2142
74815	SF2143
74815	SF2144
74816	SF2151
74816	SF2152
74816	SF2153
74825	SF2194
74825	SF2195
74825	SF2196
74825	SF2197
74825	SF2198
74828	SF2213
74828	SF2214
74828	SF2215
74828	SF2216
74832	SF2233
74832	SF2234
74832	SF2235
74833	SF2237
74833	SF2238
74834	SF2243
74834	SF2244
74834	SF2245
74838	SF2260
74838	SF2261
74839	SF2263
74839	SF2264
74839	SF2265
74839	SF2266
74839	SF2267
74840	SF2269
74840	SF2270
74841	SF2274
74841	SF2275
74841	SF4486
74842	SF2278
74842	SF2279
74842	SF2280
74842	SF2281
74842	SF2282
74842	SF2283
74842	SF2284
74842	SF2285
74842	SF2286
74842	SF2287
74842	SF2288
74842	SF2289
74842	SF2290
74842	SF2291
74842	SF2292
74843	SF2295
74843	SF2296
74843	SF2297
74848	SF2317
74848	SF2318
74853	SF2339
74853	SF2340
74853	SF2341
74853	SF2342
74853	SF2343
74859	SF2366
74859	SF2367
74864	SF2382
74864	SF2383
74864	SF2384
74864	SF2385
74869	SF2408
74869	SF2409
74869	SF2410
74869	SF2411
74872	SF2422
74872	SF2423
74877	SF2436
74877	SF2437
74889	SF2488
74889	SF2489
74891	SF2494
74891	SF2495
74891	SF2496
74895	SF2509
74895	SF2510
74902	SF2540
74902	SF2541
74924	SF2644
74924	SF2645
74924	SF2646
74924	SF2647
74944	SF2729
74944	SF2730
74944	SF2731
74950	SF2758
74950	SF2759
74954	SF2772
74954	SF2773
74954	SF2774
74954	SF2775
74955	SF2778
74955	SF2779
74955	SF2780
74956	SF2781
74956	SF2782
74956	SF2783
74958	SF2791
74958	SF2792
74958	SF2793
74964	SF2810
74964	SF2811
74964	SF2812
74979	SF4506
74979	SF2867
74988	SF2907
74988	SF2908
74992	SF2918
74992	SF2919
74992	SF2920
74994	SF2928
74994	SF2929
74994	SF2930
74994	SF2931
74994	SF2932
74995	SF2934
74995	SF2935
74995	SF2936
75003	SF2968
75003	SF2969
75004	SF2973a
75004	SF2973b
75017	SF3050
75017	SF3051
75017	SF3052
75022	SF3066
75022	SF3067
75023	SF3068
75023	SF3069
75033	SF3125
75033	SF3126
75033	SF3127
75038	SF3148
75038	SF3149
75041	SF3167
75041	SF3168
75041	SF3169
75041	SF3170
75041	SF3171
75041	SF3172
75041	SF3173
75041	SF3174
75046	SF3199
75046	SF3200
75046	SF3201
75058	SF3250
75058	SF3251
75061	SF3257
75061	SF3258
75061	SF3259
75061	SF3260
75063	SF3266
75063	SF3267
75071	SF3300
75071	SF3301
75072	SF3303
75072	SF3304
75072	SF3305
75085	SF3368
75085	SF3369
75087	SF3376
75087	SF3377
75090	SF3386
75090	SF3387
75091	SF3390
75091	SF3391
75091	SF3392
75091	SF3393
75098	SF3427
75098	SF3428
75098	SF3429
75100	SF3433
75100	SF3434
75105	SF3469
75105	SF3470
75105	SF3471
75109	SF3486
75109	SF3487
75110	SF3489
75110	SF3490
75113	SF3501
75113	SF3502
75113	SF3503
75117	SF3528
75117	SF3529
75121	SF3537
75121	SF3538
75123	SF3553
75123	SF3554
75124	SF3556
75124	SF3558
75128	SF4517
75128	SF3580
75130	SF3586
75130	SF3587
75132	SF3592
75132	SF3593
75137	SF3617
75137	SF3618
75139	SF3623
75139	SF3624
75139	SF3625
75159	SF3701
75159	SF3702
75159	SF3703
75160	SF3707
75160	SF3708
75160	SF3709
75161	SF3715
75161	SF3716
75161	SF3717
75161	SF3718
75161	SF3719
75164	SF3727
75164	SF3728
75164	SF3729
75164	SF3730
75164	SF3731
75183	SF3825
75183	SF3826
75186	SF3837
75186	SF3838
75196	SF3886
75196	SF3887
75196	SF3888
75196	SF3889
75196	SF3890
75197	SF3897
75197	SF3898
75198	SF3903
75198	SF3904
75198	SF3905
75201	SF3921
75201	SF3922
75226	SF4020
75226	SF4021
75228	SF4035
75228	SF4036
75228	SF4037
75255	SF4108
75255	SF4109
75255	SF4110
75255	SF4111
75260	SF4130
75260	SF4131
75260	SF4132
75260	SF4133
75260	SF4134
75260	SF4135
75260	SF4136
75277	SF4211
75277	SF4212
75284	SF4235
75284	SF4236
75284	SF4237
75285	SF4243
75285	SF4245
75285	SF4246
75285	SF4247
75291	SF4546
75291	SF4289
75291	SF4290
75291	SF4291
75294	SF4303
75294	SF4304
75296	SF4307
75296	SF4308
75296	SF4309
75296	SF4310
75296	SF4311
75296	SF4312
75298	SF4317
75298	SF4318
75304	SF4338
75304	SF4339
75304	SF4340
75312	SF4369
75312	SF4370
75317	SF4396
75317	SF4397
75317	SF4398
75317	SF4399
75321	SF4411
75321	SF4412
75325	SF4429
75325	SF4430
75325	SF4431
75325	SF4432
