# Supplementary material for: An Integrated Approach for Finding Overlooked Genes in Shigella
Source: PLoS One. 2011 Apr 5;6(4):e18509. doi: 10.1371/journal.pone.0018509 (PMC3071730; doi:10.1371/journal.pone.0018509)
Supplement: Table S6 — Probes used in northern blot study (XLS) [file pone.0018509.s006.xls]

## Sheet: Sheet1
Table S6 Probes used in northern blot study
pSNC28	GAAGTGGACACTATCGTATGGAATACCG
pSNC35	TCAGTAAAGGAAGTGTGATTAAACTCAGGG
pSNC40(pssrA)	ACCATAACAACCTTTCAGCATCCACCCTTT
pSNC55(pssrB)	GGACATCAACACGCCCTGCATT
pSNC68	CATCAAGTTCCTGCTCCGACATACC
pSNC71	CATGATGCAGGAATAGAAGTTCGTGTAC
cSNC66(cssrA)	CGTTGTCTTCGCTCGCTCATCC
cSNC70	AACCACGGCATACCTGACCTTAT
cSNC801(cssrB)	AATAGCATCCAACCGCAGCACG
cSNC805(cssrC)	GTGCGTTGAGGATGCCTGACAC
cSNC981	ACAAATAAAGTGTGTGGGCAACAGC
cSNC1048(cssrD)	GTTAATAACTCTGTCGCATAAGGTCAT
cSNC1169(cssrE)	AACGCCTTATCCCGCCTACTCG
cSNC1262(cssrF)	GCATCAGGCTTATTTGGCATTGGTC
cSNC1336	CAGGCAGCGAAGAGCACCAACT
cSNC1412	CATCAGGACCGTAAACAGCAATAAAGTG
cSNC1495(cssrG)	TTATGTCACCATCAGGTCATACAACC
Csnc1613	TGTATTCCAATCTCACGCCTTGTGC
5s	TGGCAGTTCCCTACTCTCGCAT
